# Supplementary material for: Model-Based Evaluation of HangAmDan-B1 and Afatinib Combination Therapy in HCC827 Xenograft Mice with Resistance to Epidermal Growth Factor Receptor Tyrosine Kinase Inhibitor
Source: Pharmaceuticals (Basel). 2025 May 19;18(5):748. doi: 10.3390/ph18050748 (PMC12114871; doi:10.3390/ph18050748)
Supplement: Supplementary file 1 [file pharmaceuticals-18-00748-s001.zip]

Archive with 1 entries (1 files):
- pharmaceuticals-3591387-supplementary.pdf
